# Supplementary material for: The Abysmal Organization of Work and Work Safety Culture Experienced by North Carolina Latinx Women in Farmworker Families
Source: Int J Environ Res Public Health. 2022 Apr 8;19(8):4516. doi: 10.3390/ijerph19084516 (PMC9029169; doi:10.3390/ijerph19084516)
Supplement: Supplementary file 1 [file ijerph-19-04516-s001.zip]

Archive with 1 entries (1 files):
- ijerph-1608826-supplementary.pdf
